# Supplementary material for: Endometrial cancer (EC) derived G3BP1 overexpression and mutant promote EC tumorigenesis and metastasis via SPOP/ERα axis
Source: Cell Commun Signal. 2023 Oct 30;21:303. doi: 10.1186/s12964-023-01342-7 (PMC10614411; doi:10.1186/s12964-023-01342-7)
Supplement: Supplementary file 3 — Additional file 2. [file 12964_2023_1342_MOESM2_ESM.xlsx]

## Sheet: Sheet1
id	G3BP1	ER	age(year)	height(cm)	Weight(kg)	BMI	Tumor number	Tumor size(cm)	Histological grade	T	N	M	FIGO stage	PR	P16	Ki-67	Vimentin	P53	Menopause	HPV	Chemotherapy	Radiotherapy	family history	Hypertension	Diabetes	Surgery	Smoking	Drinking
1902516	0.5	unknow	65	158	72	28.8415	1	<=4	II	1	0	0	I	+	+	+	+	+	YES	NO	NO	NO	NO	YES	YES	YES	NO	NO
1908171	0	unknow	42	158	58	23.2335	2	<=4	I	1	0	0	I	++	+	+	+	+	NO	unknow	NO	NO	NO	NO	NO	NO	NO	NO
1908393	2	2	52	158	53	21.2306	>1	<=4	I	1	0	0	I	+	+	+	+	+	YES	unknow	NO	NO	NO	NO	NO	YES	NO	NO
1908620	2	2	53	164	64	23.7954	1	<=4	I	1	0	0	I	+	+	+	+	+	YES	unknow	NO	NO	NO	NO	NO	YES	NO	NO
1909628	2.5	1	56	161	77	29.7056	>1	<=4	I	1	0	0	I	+	+	+	+	+	YES	NO	NO	NO	NO	YES	NO	YES	NO	NO
1910564	1.5	1	54	160	63	24.6094	1	<=4	I	1	0	0	I	+	+	+	+	+	YES	NO	NO	NO	NO	NO	NO	YES	NO	NO
1915945	1	1	65	152	63.5	27.4844	3	<=4	III	1	0	0	I	-	+	+	+	+++	YES	unknow	NO	NO	NO	NO	NO	YES	NO	NO
1916167	2	2	68	155	57	23.7253	>1	<=4	III	3	2	1	IV	+	+++	+	+++	+++	YES	NO	NO	NO	NO	YES	YES	NO	NO	NO
1916181	1	2	63	148	39	17.805	1	<=4	I	1	0	0	I	+	++	+	+++	-	YES	NO	NO	NO	NO	NO	NO	NO	NO	NO
1917255	0.5	unknow	54	165	67	24.6097	1	>4	III	3	0	0	III	+	++	+	+	+	YES	unknow	NO	NO	NO	NO	NO	YES	NO	NO
1928184	1.5	2	67	145	64	30.44	1	<=4	I	1	0	0	I	+	++	+	+	+	YES	NO	NO	NO	NO	YES	NO	YES	NO	NO
1930589	0.5	0	81	150	66	29.3333	unknow	unknow	I	1	0	0	I	unknow	unknow	unknow	unknow	unknow	YES	NO	NO	NO	NO	YES	YES	YES	NO	NO
1931956	1	2	41	163	79	29.7339	1	<=4	II	1	0	0	I	+	+	+	+	+	YES	YES	NO	NO	NO	NO	NO	NO	NO	NO
1940816	0.5	unknow	75	158	55	22.0317	1	<=4	I	2	0	0	II	+	+	+	+++	-	YES	unknow	NO	NO	NO	YES	YES	YES	NO	NO
1941871	2.5	unknow	78	165	65	23.8751	>1	>11	II	3	2	1	IV	-	++	+	-	+	YES	NO	NO	NO	NO	NO	NO	YES	NO	NO
1943394	2	2	68	156	55	22.6003	1	<=4	I	1	0	0	I	+	+	+	+	unknow	YES	YES	NO	NO	NO	NO	NO	YES	NO	NO
1946086	1.5	unknow	70	155	66	27.4714	1	<=4	III	1	1	1	IV	-	+	+	-	+	YES	NO	YES	YES	NO	YES	NO	YES	NO	NO
2002934	0.5	1	51	158	57.5	23.0332	5	<=4	II	1	0	0	I	+	+	+	unknow	unknow	NO	YES	NO	NO	NO	NO	NO	NO	NO	NO
2005483	1.5	2	60	155	62.5	26.0146	unknow	unknow	unknow	1	0	0	I	+	+	+	+	-	YES	NO	NO	NO	NO	YES	NO	YES	NO	NO
2005927	0	1	60	155	62.5	26.0146	unknow	unknow	III	1	0	0	I	+	+	+	+	+	YES	NO	NO	NO	NO	YES	NO	YES	NO	NO
2005981	0.5	0	59	165	60	22.0386	1	>12	unknow	1	0	0	I	-	+	+	+	+	YES	unknow	NO	NO	NO	NO	YES	NO	NO	NO
2007238	0	2	61	158	51.5	20.6297	unknow	unknow	II	1	0	0	I	+	+	+	+	+	YES	YES	NO	NO	NO	NO	NO	NO	NO	NO
2008479	1.5	3	61	161	72	27.7767	1	<=4	I	1	0	0	I	+	+	+	+	+	YES	NO	NO	NO	NO	NO	YES	YES	NO	NO
2009567	2.5	2	58	156	56.5	23.2166	>1	>9	unknow	3	1	0	III	+	+	+	+	+	YES	unknow	NO	NO	NO	NO	NO	NO	NO	NO
2010481	1.5	2	67	156	73.5	30.2022	1	<=4	II-III	1	0	0	I	+	+	+	+	+	YES	YES	NO	NO	NO	YES	NO	YES	NO	NO
2012873	2.5	2	55	155	60	24.974	1	<=4	I	1	0	0	I	+	+	+	+	+	YES	NO	NO	NO	NO	NO	NO	NO	NO	NO
2013440	2.5	3	53	163	63.5	23.9	>1	<=4	II	1	0	0	I	+	+	+	+	+	YES	NO	NO	NO	NO	NO	NO	YES	NO	NO
2019222	0.5	unknow	62	159	54	21.3599	1	<=4	II	1	0	0	I	+	+	+	+	+	YES	unknow	NO	NO	NO	YES	YES	NO	NO	NO
2025097	0	1	40	163	81.5	30.6748	unknow	unknow	II	1	0	0	I	+	+	+	+	+	NO	NO	NO	NO	NO	NO	NO	YES	NO	NO
2025997	1.5	2	40	163	81.5	30.6748	unknow	unknow	II	1	0	0	I	+	+	+	+	+	NO	NO	NO	NO	NO	NO	NO	YES	NO	NO
2032251	1.5	2	69	150	42	18.6667	1	<=4	II-III	2	0	0	II	+	+	+	+	+	YES	unknow	NO	NO	NO	YES	NO	NO	NO	NO
2032714	1	2	50	164	58	21.5645	unknow	unknow	II	1	0	0	I	+	+	+	+	+	YES	unknow	NO	NO	NO	YES	NO	NO	NO	NO
2032867	1.5	1	47	158	60	24.0346	unknow	unknow	II	1	0	0	I	+	+	+	+	+	NO	NO	NO	NO	NO	NO	NO	NO	NO	NO
2039364	2	2	66	155	66	27.4714	>1	<=4	I	1	0	0	I	+	+	+	+	-	YES	NO	NO	NO	NO	NO	NO	YES	NO	NO
2039368	2	1	56	153	56	23.9224	>1	>10	II	1	0	0	I	+	+	+	+	+	YES	unknow	NO	NO	NO	NO	NO	YES	NO	NO
2040395	1.5	1	66	162	80	30.4832	1	<=4	I	2	0	0	II	+	+	+	+	+	YES	NO	NO	NO	NO	YES	YES	NO	NO	NO
2040542	1	2	66	162	61	23.2434	1	>4	II	1	0	0	I	+	+	+	+	+	YES	NO	NO	NO	NO	YES	NO	YES	NO	NO
2100997	1	2	71	164	65	24.1672	unknow	unknow	II	2	1	0	III	+	+	+	+	+	YES	YES	NO	NO	NO	YES	YES	YES	NO	NO
2102246	2	2	61	157	64	25.9645	>1	<=4	II	1	0	0	I	+	+	+	+	+	YES	NO	NO	NO	NO	NO	NO	YES	NO	NO
2106592	1.5	2	65	164	71	26.398	unknow	unknow	I	1	0	0	I	+	+	+	+	+	YES	unknow	NO	NO	NO	YES	NO	YES	NO	NO
2107510	2.5	2	56	155	68	28.3039	>1	>8	II	2	0	0	II	+	+	+	+	+	YES	NO	NO	NO	NO	NO	NO	NO	NO	NO
2109738	0	unknow	43	162	74.5	28.3874	unknow	unknow	I	1	0	0	I	unknow	+	+	+	+	NO	NO	NO	NO	NO	NO	NO	NO	NO	NO
2116005	2	1	48	160	70	27.3438	>1	>7	II	3	0	0	III	+	+	+	+	+	NO	unknow	NO	NO	NO	NO	NO	NO	NO	NO
2116459	2	2	59	165	58	21.3039	unknow	unknow	II	4	0	1	IV	+	+	+	+	+	YES	unknow	NO	NO	NO	NO	NO	YES	NO	NO
2121037	0.5	1	82	150	70	31.1111	unknow	unknow	II	1	0	0	I	+	+	+	+	+	YES	NO	NO	NO	NO	YES	NO	YES	NO	NO
2130766	1	2	56	155	69	28.7201	unknow	unknow	I	2	0	0	II	+	+	+	+	+	YES	YES	NO	NO	NO	YES	NO	YES	NO	NO
2134714	2	2	61	158	65	26.0375	unknow	unknow	II	1	0	0	I	+	+	+	+	+	YES	NO	NO	NO	NO	YES	YES	NO	NO	NO
2136325	2	1	48	160	59	23.0469	1	<=4	I	1	0	0	I	+	+	+	+	+	NO	unknow	NO	NO	NO	NO	NO	YES	NO	NO
2141053	2	1	54	155	67	27.8876	1	<=4	III	1	0	0	I	+	+	+	+	+	YES	unknow	NO	NO	NO	NO	NO	YES	NO	NO
2151045	1	1	57	158	60	24.0346	unknow	unknow	II	1	0	0	I	+	+	+	unknow	+	YES	NO	NO	NO	NO	YES	NO	YES	NO	NO
FR2020-02010	1	3	59	unknow	unknow	unknow	>1	<=4	unknow	unknow	unknow	unknow	unknow	++	unknow	unknow	++	-	unknow	NO	NO	NO	NO	NO	NO	NO	NO	NO
FR2020-02450	1	2	57	159	54.6	21.5972	>1	<=4	II	1	unknow	unknow	unknow	+	unknow	unknow	+	-	unknow	NO	NO	NO	NO	NO	NO	NO	NO	NO
FR2020-10197	1	2	56	160	51	19.9219	1	<=4	I	1	unknow	unknow	unknow	+	unknow	unknow	+	+	unknow	NO	YES	NO	YES	NO	NO	NO	NO	NO
FR2020-15332	1	2	66	160.5	59.3	23.02	1	<=4	I	1	unknow	unknow	unknow	+	unknow	unknow	+	+	unknow	NO	NO	NO	NO	YES	NO	NO	NO	NO
FR2020-16912	1	2	unknow	unknow	unknow	unknow	unknow	unknow	unknow	unknow	unknow	unknow	unknow	unknow	unknow	unknow	unknow	unknow	unknow	unknow	unknow	unknow	unknow	unknow	unknow	unknow	unknow	unknow
FR2020-17877	4	2	63	164.5	59.4	21.951	2	<=4	II	1	unknow	unknow	unknow	+	unknow	unknow	-	+	unknow	NO	NO	NO	NO	NO	NO	YES	NO	NO
FR2020-19601	2	1	61	159	58.7	23.219	>1	unknow	II	1	unknow	unknow	unknow	+	unknow	unknow	+	+	unknow	NO	NO	NO	NO	NO	NO	YES	NO	NO
FR2020-20494	0	unknow	41	165.5	54.8	20.0071	>1	<=4	I	1	unknow	unknow	unknow	unknow	unknow	unknow	unknow	unknow	unknow	NO	NO	NO	NO	NO	NO	YES	NO	NO
FR2020-25475	3	unknow	56	165	71	26.079	1	<=4	II	1	unknow	unknow	unknow	+	unknow	unknow	+	+	unknow	NO	NO	NO	NO	YES	NO	NO	NO	NO
FR2020-27168	2	2	80	155	67	27.8876	1	<=4	I	1	unknow	unknow	unknow	+	unknow	unknow	+	+	unknow	NO	NO	NO	NO	YES	NO	NO	NO	NO
FR2020-28401	1	2	56	160	71	27.7344	unknow	<=4	II	1	unknow	unknow	unknow	+	unknow	unknow	+	+	unknow	NO	NO	NO	NO	YES	NO	NO	NO	NO
FR2020-30015	1	unknow	62	157	66	26.7759	unknow	unknow	I	unknow	unknow	unknow	unknow	unknow	unknow	unknow	unknow	unknow	unknow	NO	NO	NO	NO	NO	NO	NO	NO	NO
FR2020-30494	1	2	37	156	47.1	19.354	>1	unknow	I	1	unknow	unknow	unknow	+	unknow	unknow	+	+	unknow	NO	NO	NO	NO	NO	NO	NO	NO	NO
FR2020-30932	1	2	56	156.5	52	21.2312	unknow	unknow	unknow	unknow	unknow	unknow	unknow	+	unknow	unknow	+	+	unknow	NO	NO	NO	NO	NO	NO	YES	NO	NO
FR2020-32112	3	2	56	155	48.8	20.3122	1	<=4	II	1	unknow	unknow	unknow	+	unknow	unknow	+	+	unknow	NO	NO	NO	NO	NO	NO	NO	NO	NO
FR2020-32433	3	unknow	37	156	47.1	19.354	0	>6	I	1	unknow	unknow	unknow	+	unknow	unknow	+	+	unknow	NO	NO	NO	NO	NO	NO	NO	NO	NO
FR2020-35436	4	unknow	50	156	54	22.1893	unknow	unknow	I	unknow	unknow	unknow	unknow	unknow	unknow	unknow	unknow	unknow	unknow	NO	NO	NO	NO	YES	YES	NO	NO	NO
FR2020-36026	0	unknow	58	164	64	23.7954	unknow	unknow	unknow	unknow	unknow	unknow	unknow	unknow	unknow	unknow	unknow	unknow	unknow	NO	NO	NO	NO	YES	NO	YES	NO	NO
FR2020-37162	1	2	57	161.5	67.4	25.8413	>1	unknow	II	unknow	unknow	unknow	unknow	+	unknow	unknow	+	+	unknow	NO	NO	NO	NO	NO	NO	NO	NO	NO
FR2020-38078	3	unknow	unknow	unknow	unknow	unknow	unknow	unknow	unknow	unknow	unknow	unknow	unknow	unknow	unknow	unknow	unknow	unknow	unknow	NO	NO	NO	NO	NO	NO	NO	NO	NO
FR2020-39294	0	2	52	161	65.7	25.3462	1	<=4	I	1	unknow	unknow	unknow	+	unknow	unknow	+	+	unknow	NO	NO	NO	NO	NO	NO	NO	NO	NO
FR2020-45989	2	unknow	58	169	100	35.0128	unknow	>4	unknow	unknow	unknow	unknow	unknow	unknow	unknow	unknow	unknow	unknow	unknow	NO	NO	NO	NO	YES	NO	NO	NO	NO
FR2020-49317	0	unknow	48	162	55.3	21.0715	1	<=4	I	1	unknow	unknow	unknow	unknow	unknow	unknow	unknow	unknow	unknow	NO	NO	NO	NO	unknow	NO	NO	NO	NO
FR2020-49324	3	unknow	52	unknow	unknow	unknow	unknow	unknow	unknow	unknow	unknow	unknow	unknow	unknow	unknow	unknow	unknow	unknow	unknow	NO	NO	NO	NO	unknow	NO	NO	NO	NO
FR2020-49813	1	unknow	54	163	68	25.5937	>1	<=4	II	unknow	unknow	unknow	unknow	unknow	unknow	unknow	unknow	unknow	unknow	NO	NO	NO	NO	YES	NO	NO	NO	NO
FR2021-03610	2	2	unknow	unknow	unknow	unknow	>1	>5	unknow	unknow	unknow	unknow	unknow	+	unknow	unknow	+	+	unknow	NO	NO	NO	NO	NO	NO	NO	NO	NO
FR2021-04898	3	unknow	73	152.5	60.8	26.1435	>1	unknow	I	1	unknow	unknow	unknow	+	unknow	unknow	+	+	unknow	NO	NO	NO	NO	YES	NO	NO	NO	NO
FR2021-08490	2	unknow	71	160	70	27.3438	unknow	unknow	III	unknow	unknow	unknow	unknow	unknow	unknow	unknow	unknow	unknow	unknow	NO	NO	NO	NO	YES	YES	NO	NO	NO
FR2021-09113	3	2	47	152	59.9	25.9262	>1	unknow	I	1	unknow	unknow	unknow	+	unknow	unknow	+	+	unknow	NO	NO	NO	NO	NO	NO	NO	NO	NO
FR2021-11167	3	unknow	50	161.5	68.4	26.2247	>1	<=4	unknow	unknow	unknow	unknow	unknow	unknow	unknow	unknow	unknow	unknow	unknow	NO	NO	NO	NO	YES	NO	NO	NO	NO
FR2021-17944	0	2	54	160	79.9	31.2109	1	<=4	II	1	unknow	unknow	unknow	+	unknow	unknow	-	+	unknow	NO	NO	NO	NO	YES	NO	NO	NO	NO
FR2021-18698	2	1	51	158.5	59.9	23.8434	1	<=4	II	1	unknow	unknow	unknow	+	unknow	unknow	+	+++	unknow	NO	NO	NO	NO	NO	unknow	YES	unknow	NO
FR2021-20171	1	2	46	155	48	19.9792	>1	unknow	I	1	unknow	unknow	unknow	+	unknow	unknow	+	+	unknow	NO	NO	NO	NO	NO	NO	NO	NO	NO
FR2021-20931	1	3	56	unknow	unknow	unknow	2	<=4	I	1	unknow	unknow	unknow	++	unknow	unknow	++	+	unknow	NO	NO	NO	NO	unknow	unknow	YES	unknow	NO
FR2021-21421	3	unknow	61	165	57.9	21.2672	1	<=4	I	1	unknow	unknow	unknow	+	unknow	unknow	+	+	unknow	NO	NO	NO	NO	YES	NO	NO	NO	NO
FR2021-21607	4	unknow	51	158.5	59.9	23.8434	1	<=4	unknow	1	unknow	unknow	unknow	unknow	unknow	unknow	unknow	unknow	unknow	NO	NO	NO	NO	unknow	unknow	YES	unknow	NO
FR2021-21925	1	1	65	155.5	70.2	29.032	1	<=4	I	1	unknow	unknow	unknow	+	unknow	unknow	+	+	unknow	NO	NO	NO	NO	YES	unknow	YES	unknow	NO
FR2021-22018	1	unknow	unknow	unknow	unknow	unknow	unknow	unknow	unknow	unknow	unknow	unknow	unknow	unknow	unknow	unknow	unknow	unknow	unknow	NO	NO	NO	NO	NO	NO	NO	NO	NO
FR2021-22434	3	2	53	162	76	28.959	1	<=4	I	1	unknow	unknow	unknow	+	unknow	unknow	+	+	unknow	NO	NO	NO	NO	YES	unknow	YES	unknow	NO
FR2021-23206	3	2	68	150.5	57.2	25.2536	1	<=4	I	1	unknow	unknow	unknow	+	unknow	unknow	+	+++	unknow	NO	NO	NO	NO	YES	unknow	YES	unknow	NO
FR2021-24598	2	3	55	unknow	unknow	unknow	1	<=4	I	unknow	unknow	unknow	unknow	++	unknow	unknow	++	+	unknow	NO	NO	YES	NO	NO	unknow	YES	unknow	NO
FR2021-24777	3	unknow	64	151	59.7	26.1831	1	>4	unknow	1	unknow	unknow	unknow	+	unknow	unknow	+	-	unknow	NO	NO	NO	NO	NO	unknow	YES	unknow	NO
FR2021-24862	3	unknow	59	153.5	60.7	25.7615	1	>4	II	1	unknow	unknow	unknow	++	unknow	unknow	+	+	unknow	NO	NO	NO	NO	NO	YES	NO	NO	NO
FR2021-27629	0	unknow	57	166	73.6	26.7092	1	<=4	II	1	unknow	unknow	unknow	unknow	unknow	unknow	unknow	unknow	unknow	NO	NO	NO	NO	NO	NO	NO	NO	NO
FR2021-31165	0	unknow	51	158	72.4	29.0018	>1	>4	II	unknow	unknow	unknow	unknow	unknow	unknow	unknow	unknow	unknow	unknow	NO	NO	NO	NO	NO	NO	NO	NO	NO
FR2021-32915	3	2	unknow	unknow	unknow	unknow	unknow	unknow	II	unknow	unknow	unknow	unknow	+	unknow	unknow	+	+	unknow	NO	NO	NO	NO	NO	NO	NO	NO	NO
FR2021-36546	2	2	63	156	51.6	21.2032	1	<=4	I	1	unknow	unknow	unknow	+	unknow	unknow	+	+	unknow	NO	NO	NO	NO	NO	unknow	YES	unknow	NO
FR2021-43434	3	3	54	unknow	unknow	unknow	unknow	unknow	II	unknow	unknow	unknow	unknow	+	unknow	unknow	+	+	unknow	NO	NO	NO	NO	NO	NO	NO	NO	NO
FR2022-00514	3	4	53	156	57	23.4221	>1	<=4	II	1	unknow	unknow	unknow	+++	unknow	unknow	+	+	unknow	NO	NO	NO	NO	NO	NO	NO	NO	NO
FR2022-01234	3	unknow	71	159	55	21.7555	1	<=4	II	1	unknow	unknow	unknow	+	unknow	unknow	-	+	unknow	NO	NO	NO	NO	NO	NO	NO	NO	NO
FR2022-01423	4	unknow	unknow	unknow	unknow	unknow	unknow	unknow	unknow	unknow	unknow	unknow	unknow	unknow	unknow	unknow	unknow	unknow	unknow	NO	NO	NO	NO	NO	NO	NO	NO	NO
FR2022-03793	1	1	57	160	65.1	25.4297	1	unknow	I	1	unknow	unknow	unknow	+	unknow	unknow	+	+	unknow	NO	NO	NO	NO	NO	NO	NO	NO	NO
FR2022-05108	3	2	72	155	64.9	27.0135	1	>4	II	1	unknow	unknow	unknow	+	unknow	unknow	+	+	unknow	NO	NO	NO	NO	NO	NO	NO	NO	NO
FR2022-08011	3	unknow	unknow	unknow	unknow	unknow	unknow	unknow	unknow	unknow	unknow	unknow	unknow	unknow	unknow	unknow	unknow	unknow	unknow	NO	NO	NO	NO	NO	NO	NO	NO	NO
FR2022-10450	3	unknow	66	155.5	80.6	33.333	1	<=4	unknow	1	unknow	unknow	unknow	unknow	unknow	unknow	unknow	unknow	unknow	NO	NO	NO	NO	YES	NO	YES	NO	NO
FR2022-15648	2	unknow	61	158	65	26.0375	1	>4	unknow	unknow	unknow	unknow	unknow	unknow	unknow	unknow	unknow	unknow	unknow	NO	NO	NO	NO	NO	YES	NO	NO	NO
FR2022-15933	3	unknow	45	156	58	23.833	3	<=4	I	1	unknow	unknow	unknow	unknow	unknow	unknow	unknow	unknow	unknow	NO	NO	NO	NO	NO	NO	NO	NO	NO
FR2022-16871	0	1	43	157	57	23.1247	1	<=4	I	1	unknow	unknow	unknow	+	unknow	unknow	+	+	unknow	NO	NO	NO	NO	NO	NO	NO	NO	NO
FR2022-18536	0	2	57	157	45	18.2563	1	<=4	II	1	unknow	unknow	unknow	+	unknow	unknow	+	+	unknow	NO	NO	NO	NO	NO	NO	NO	NO	NO
FR2022-20715	4	unknow	72	157	84.1	34.119	unknow	unknow	unknow	1	unknow	unknow	unknow	unknow	unknow	unknow	unknow	unknow	unknow	NO	NO	NO	NO	NO	NO	NO	NO	NO
FR2022-20825	1	2	55	155	51.4	21.3944	1	<=4	unknow	1	unknow	unknow	unknow	+	unknow	unknow	+	+	unknow	NO	NO	NO	NO	NO	NO	NO	NO	NO
FR2022-20879	3	2	57	161.5	52	19.9369	1	<=4	I	1	unknow	unknow	unknow	+	unknow	unknow	+	+	unknow	NO	NO	NO	NO	NO	NO	NO	NO	NO
FR2022-22103	3	unknow	56	158	55	22.0317	1	>4	unknow	1	unknow	unknow	unknow	+	unknow	unknow	+	+	unknow	NO	NO	NO	NO	NO	NO	NO	NO	NO
FR2022-22729	2	2	unknow	unknow	unknow	unknow	unknow	unknow	unknow	unknow	unknow	unknow	unknow	unknow	unknow	unknow	unknow	unknow	unknow	NO	NO	NO	NO	NO	NO	NO	NO	NO
FR2022-23109	1	unknow	unknow	unknow	unknow	unknow	unknow	unknow	unknow	unknow	unknow	unknow	unknow	unknow	unknow	unknow	unknow	unknow	unknow	NO	NO	NO	NO	NO	NO	NO	NO	NO
FR2022-24023	2	2	54	163.5	70.5	26.3726	3	<=4	II	1	unknow	unknow	unknow	+	unknow	unknow	+	+	unknow	NO	NO	NO	NO	NO	NO	NO	NO	NO
FR2022-24994	2	3	58	10.5	65.7	5959.18	1	<=4	unknow	1	unknow	unknow	unknow	++	unknow	unknow	++	+	unknow	NO	NO	NO	NO	NO	NO	NO	NO	NO
FR2022-25422	3	unknow	unknow	unknow	unknow	unknow	unknow	unknow	unknow	unknow	unknow	unknow	unknow	unknow	unknow	unknow	unknow	unknow	unknow	NO	NO	NO	NO	NO	NO	NO	NO	NO
FR2022-25492	3	2	68	161	57	21.9899	1	<=4	I	1	unknow	unknow	unknow	+	unknow	unknow	+	+	unknow	NO	NO	NO	NO	YES	unknow	YES	unknow	NO
FR2022-26575	2	2	47	155.5	55.6	22.994	unknow	unknow	II	1	unknow	unknow	unknow	+	unknow	unknow	+	+	unknow	NO	NO	NO	NO	NO	NO	NO	NO	NO
